# Supplementary material for: Impact of Shape Irregularity in Medial Sphenoid Wing Meningiomas on Postoperative Cranial Nerve Functioning, Proliferation, and Progression-Free Survival
Source: Cancers (Basel). 2023 Jun 7;15(12):3096. doi: 10.3390/cancers15123096 (PMC10296424; doi:10.3390/cancers15123096)
Supplement: Supplementary file 1 [file cancers-15-03096-s001.zip]

Archive with 1 entries (1 files):
- cancers-2398043-supplementary.pdf
